# Supplementary material for: Assembly of the mitochondrial outer membrane module of the trypanosomal tripartite attachment complex
Source: PLoS Pathog. 2025 Sep 9;21(9):e1013506. doi: 10.1371/journal.ppat.1013506 (PMC12440218; doi:10.1371/journal.ppat.1013506)
Supplement: S1 Data — (XLSX) [file ppat.1013506.s007.xlsx]

## Sheet: Fig 1A Interaction network
Input data used to construct network Fig 1A, raw data cited in text.
bait	target	relative fold change standardized to bait
Tb927.7.5700	Tb927.7.990	1.04208
Tb927.7.5700	Tb927.10.510	0.817523
Tb927.7.5700	Tb11.v5.0394	0.474898
Tb927.7.5700	Tb927.7.3940	0.225165
Tb927.7.5700	Tb927.5.830	0.211009
Tb927.7.5700	Tb927.7.640	0.198427
Tb927.7.5700	Tb927.7.1400	0.182264
Tb927.7.5700	Tb927.8.6580	0.16512
Tb927.7.5700	Tb927.8.560	0.141808
Tb927.7.5700	Tb927.10.11050	0.102802
Tb927.7.5700	Tb927.10.11030	0.0934114
Tb927.7.5700	Tb927.2.2520	0.0931966
Tb927.7.5700	Tb927.11.7780	0.0920238
Tb927.7.5700	Tb927.11.11460	0.0870563
Tb927.7.5700	Tb927.3.1840	0.0863774
Tb927.7.5700	Tb927.9.3590	0.079873
Tb927.7.5700	Tb927.3.4850	0.0783069
Tb927.7.5700	Tb927.9.10560	0.077589
Tb927.7.5700	Tb927.9.9660	0.0752489
Tb927.7.5700	Tb927.11.5600	0.071978
Tb927.7.5700	Tb927.9.13920	0.0612632
Tb927.7.5700	Tb927.8.2160	0.05425
Tb927.7.5700	Tb927.1.1580	0.0618871
Tb927.7.5700	Tb927.7.460	0.0714332
Tb927.7.5700	Tb927.10.5940	0.0586273
Tb927.7.5700	Tb927.6.990	0.0547772
Tb927.7.5700	Tb927.6.2520	0.0579696
Tb927.7.5700	Tb927.11.4130	0.0576766
Tb927.7.5700	Tb927.10.4760	0.0516297
Tb927.7.5700	Tb927.9.9290	0.0555137
Tb927.7.5700	Tb927.8.5640	0.0556032
Tb927.7.5700	Tb927.8.4380	0.0683912
Tb927.7.5700	Tb927.10.3290	0.0549288
Tb927.7.5700	Tb927.4.5130	0.0525049
Tb927.7.5700	Tb927.8.6750	0.143979
Tb927.7.5700	Tb927.6.4270	0.0549921
Tb927.7.5700	Tb11.v5.0807	0.0588573
Tb927.7.5700	Tb927.6.5130	0.0544377
Tb927.7.5700	Tb927.11.4020	0.0554115
Tb927.7.5700	Tb927.10.10970	0.0517607
Tb927.7.5700	Tb927.11.11330	0.0547016
Tb927.7.5700	Tb927.11.16200	0.0527959
Tb927.7.5700	Tb927.11.14950	0.076243
Tb927.7.5700	Tb927.3.3460	0.054689
Tb927.7.5700	Tb927.11.14250	0.053629
Tb927.7.5700	Tb927.11.13190	0.0537774
Tb927.7.5700	Tb11.v5.0827	0.0610099
Tb927.7.5700	Tb927.9.8880	0.0520595
Tb927.7.5700	Tb927.10.12890	0.0535427
Tb927.7.5700	Tb927.3.1680	0.0542875
Tb927.7.5700	Tb927.5.4260	0.054752
Tb927.7.5700	Tb11.v5.0325	0.0539014
Tb927.7.5700	Tb927.8.2670	0.0554115
Tb927.7.5700	Tb927.8.3380	0.0520715
Tb927.7.5700	Tb927.9.1850	0.0529176
Tb927.7.5700	Tb927.11.6250	0.0520355
Tb927.7.5700	Tb927.5.4330	0.0520475
Tb927.7.5700	Tb927.7.6090	0.0516179
Tb927.7.5700	Tb927.4.4990	0.0524083
Tb927.7.5700	Tb927.8.5465	0.0565458
Tb927.7.5700	Tb927.10.5820	0.0583983
Tb927.7.5700	Tb927.10.10280	0.0510975
Tb927.7.5700	Tb927.4.4190	0.0507107
Tb927.7.5700	Tb927.4.1360	0.0505825
Tb927.7.5700	Tb927.4.4070	0.0510858
Tb927.7.5700	Tb927.7.7460	0.0515585
Tb927.7.5700	Tb927.3.4920	0.0513925
Tb927.7.5700	Tb927.9.12720	0.0533212
Tb927.7.5700	Tb927.10.4880	0.0501649
Tb927.7.5700	Tb927.9.12630	0.0505708
Tb927.7.5700	Tb927.9.5840	0.0503153
Tb927.7.5700	Tb927.4.2040	0.0508276
Tb927.7.5700	Tb927.6.950	0.0506407
Tb927.7.5700	Tb927.10.1070	0.0507458
Tb927.7.5700	Tb927.3.3900	0.0504081
Tb927.7.5700	Tb927.7.2700	0.050269
Tb927.7.5700	Tb927.7.710	0.0508979
Tb927.7.5700	Tb927.5.940	0.0501649
Tb927.7.5700	Tb927.11.7150	0.0502921
Tb927.7.5700	Tb927.11.5050	0.0501996
Tb927.7.5700	Tb927.4.1540	0.0523359
Tb927.7.5700	Tb927.10.5050	0.0502227
Tb927.7.5700	Tb927.5.1810	0.0501072
Tb927.7.5700	Tb927.3.3330	0.0549414
Tb927.7.5700	Tb927.10.11300	0.0527716
Tb927.7.5700	Tb927.1.5000	0.0620297
Tb927.7.5700	Tb927.4.1930	0.0544879
Tb927.7.5700	Tb927.10.8730	0.0551442
Tb927.7.5700	Tb927.3.5340	0.0512507
Tb927.7.5700	Tb927.7.4390	0.0578895
Tb927.7.5700	Tb927.9.11150	0.0532108
Tb927.7.5700	Tb927.11.1540	0.0540879
Tb927.7.5700	Tb927.11.16740	0.0533335
Tb927.7.5700	Tb927.9.11270	0.0532108
Tb927.7.5700	Tb927.10.880	0.0507925
Tb927.7.5700	Tb927.7.6800	0.0534811
Tb927.7.5700	Tb927.10.15640	0.0521555
Tb927.7.5700	Tb927.7.5530	0.0505941
Tb927.7.5700	Tb927.5.3450	0.0543876
Tb927.7.5700	Tb927.6.1550	0.0586273
Tb927.7.5700	Tb927.2.5160	0.0513216
Tb927.7.5700	Tb927.6.5000	0.0509918
Tb927.7.5700	Tb927.6.4370	0.0604088
Tb927.7.5700	Tb927.8.7980	0.0535797
Tb927.7.5700	Tb927.10.2030	0.0501303
Tb927.7.5700	Tb927.9.9150	0.0539262
Tb927.7.5700	Tb927.7.7180	0.0511329
Tb927.7.5700	Tb927.8.590	0.0511918
Tb927.7.5700	Tb927.3.4490	0.0781988
Tb927.7.5700	Tb927.10.6970	0.0551315
Tb927.7.5700	Tb927.10.3260	0.050501
Tb927.7.5700	Tb927.9.4190	0.0513452
Tb927.7.5700	Tb927.10.1310	0.0552077
Tb927.7.5700	Tb927.10.14000	0.0569115
Tb927.7.5700	Tb927.10.12710	0.0573588
Tb927.7.5700	Tb927.3.1620	0.0653131
Tb927.7.5700	Tb927.6.4100	0.985372
Tb927.7.5700	Tb927.4.3160	0.0513689
Tb927.4.1610	Tb927.7.1400	2.03599
Tb927.4.1610	Tb927.10.510	0.542936
Tb927.4.1610	Tb927.10.2560	0.368589
Tb927.4.1610	Tb927.7.640	0.247052
Tb927.4.1610	Tb927.8.6670	0.181823
Tb927.4.1610	Tb927.4.3840	0.177171
Tb927.4.1610	Tb927.6.1550	0.172012
Tb927.4.1610	Tb927.8.3080	0.16653
Tb927.4.1610	Tb927.11.12260	0.162324
Tb927.4.1610	Tb927.8.6490	0.1623
Tb927.4.1610	Tb927.8.6580	0.16225
Tb927.4.1610	Tb927.11.12880	0.16198
Tb927.4.1610	Tb927.9.2600	0.160597
Tb927.4.1610	Tb927.7.2120	0.160217
Tb927.4.1610	Tb927.9.3540	0.159564
Tb927.4.1610	Tb927.9.12150	0.157399
Tb927.4.1610	Tb927.11.11090	0.155936
Tb927.4.1610	Tb927.8.6250	0.153137
Tb927.4.1610	Tb11.v5.0629	0.151176
Tb927.4.1610	Tb927.5.2890	0.150908
Tb927.4.1610	Tb927.10.4130	0.150759
Tb927.4.1610	Tb927.8.3220	0.150729
Tb927.4.1610	Tb927.7.3160	0.150355
Tb927.4.1610	Tb927.8.6650	0.148587
Tb927.4.1610	Tb927.9.10640	0.148585
Tb927.4.1610	Tb927.3.1620	0.148491
Tb927.4.1610	Tb927.5.2330	0.14781
Tb927.4.1610	Tb927.10.1470	0.147779
Tb927.4.1610	Tb927.2.5800	0.146976
Tb927.4.1610	Tb927.11.9640	0.146958
Tb927.4.1610	Tb927.6.4270	0.146937
Tb927.4.1610	Tb927.11.11860	0.146923
Tb927.4.1610	Tb927.1.1790	0.146754
Tb927.4.1610	Tb927.8.7770	0.146602
Tb927.4.1610	Tb927.8.740	0.145919
Tb927.4.1610	Tb927.10.760	0.14494
Tb927.4.1610	Tb927.11.13050	0.14473
Tb927.4.1610	Tb927.5.1710	0.144338
Tb927.4.1610	Tb927.10.3290	0.144038
Tb927.4.1610	Tb927.6.4140	0.143485
Tb927.4.1610	Tb927.7.4150	0.143308
Tb927.4.1610	Tb927.7.3410	0.143167
Tb927.4.1610	Tb927.3.3740	0.142537
Tb927.4.1610	Tb927.8.7990	0.142341
Tb927.4.1610	Tb927.9.3650	0.142298
Tb927.4.1610	Tb927.10.3730	0.142182
Tb927.4.1610	Tb927.5.1140	0.142152
Tb927.4.1610	Tb927.5.2620	0.141972
Tb927.4.1610	Tb11.v5.0807	0.141853
Tb927.4.1610	Tb927.10.12020	0.141443
Tb927.4.1610	Tb927.11.14570	0.141335
Tb927.4.1610	Tb927.9.6880	0.141306
Tb927.4.1610	Tb927.5.1050	0.141138
Tb927.4.1610	Tb927.10.5820	0.141083
Tb927.4.1610	Tb927.10.5850	0.14092
Tb927.4.1610	Tb927.2.240	0.140895
Tb927.4.1610	Tb927.11.7010	0.140872
Tb927.4.1610	Tb927.10.1340	0.140602
Tb927.4.1610	Tb927.5.4330	0.140558
Tb927.4.1610	Tb927.7.3020	0.140024
Tb927.4.1610	Tb927.7.2670	0.13946
Tb927.4.1610	Tb927.3.2710	0.139231
Tb927.4.1610	Tb927.6.1110	0.139193
Tb927.4.1610	Tb927.9.2730	0.138956
Tb927.4.1610	Tb927.10.640	0.138614
Tb927.4.1610	Tb927.9.7620	0.1385
Tb927.4.1610	Tb927.10.2890	0.138455
Tb927.4.1610	Tb927.9.4450	0.138369
Tb927.4.1610	Tb927.5.930	0.13835
Tb927.4.1610	Tb927.5.4420	0.138313
Tb927.4.1610	Tb927.1.1730	0.138224
Tb927.4.1610	Tb927.2.5600	0.138129
Tb927.4.1610	Tb927.9.11490	0.137641
Tb927.4.1610	Tb927.11.1980	0.137434
Tb927.4.1610	Tb927.10.1310	0.137117
Tb927.4.1610	Tb927.10.5930	0.136743
Tb927.4.1610	Tb927.8.3150	0.136548
Tb927.4.1610	Tb927.11.11380	0.136117
Tb927.4.1610	Tb927.6.5130	0.135867
Tb927.4.1610	Tb927.2.2880	0.135401
Tb927.4.1610	Tb927.10.2110	0.135386
Tb927.4.1610	Tb927.11.14130	0.135216
Tb927.4.1610	Tb927.5.3880	0.147508
Tb927.4.1610	Tb927.9.15420	0.136089
Tb927.4.1610	Tb927.10.8720	0.141467
Tb927.4.1610	Tb927.1.740	0.139536
Tb927.4.1610	Tb927.1.1880	0.137866
Tb927.4.1610	Tb927.3.3660	0.148898
Tb927.4.1610	Tb927.11.15930	0.149258
Tb927.4.1610	Tb927.11.12670	0.142837
Tb927.4.1610	Tb927.11.9980	0.136923
Tb927.4.1610	Tb927.10.5840	0.155947
Tb927.4.1610	Tb927.7.1570	0.138782
Tb927.4.1610	Tb927.5.2710	0.145358
Tb927.4.1610	Tb927.8.6160	0.138357
Tb927.4.1610	Tb927.10.4120	0.13722
Tb927.4.1610	Tb927.9.7820	0.141272
Tb927.4.1610	Tb927.6.1440	0.16036
Tb927.4.1610	Tb927.10.8630	0.13646
Tb927.4.1610	Tb927.11.9390	0.150497
Tb927.4.1610	Tb927.3.1380	0.138933
Tb927.4.1610	Tb927.11.620	0.143562
Tb927.4.1610	Tb927.8.2540	0.144566
Tb927.4.1610	Tb927.10.5370	0.13575
Tb927.4.1610	Tb927.4.2500	0.144082
Tb927.4.1610	Tb927.10.12700	0.136294
Tb927.4.1610	Tb927.10.8430	0.138743
Tb927.4.1610	Tb927.5.1110	0.134965
Tb927.4.1610	Tb927.10.6190	0.137582
Tb927.4.1610	Tb927.3.4490	0.139011
Tb927.4.1610	Tb927.9.3000	0.137589
Tb927.4.1610	Tb927.8.6030	0.135764
Tb927.4.1610	Tb927.7.6270	0.138961
Tb927.4.1610	Tb927.3.2090	0.138586
Tb927.4.1610	Tb927.1.1340	0.142918
Tb927.4.1610	Tb927.9.5700	0.142246
Tb927.4.1610	Tb927.10.5020	0.140054
Tb927.4.1610	Tb927.9.14330	0.160432
Tb927.4.1610	Tb927.11.4130	0.137516
Tb927.4.1610	Tb927.5.1070	0.153757
Tb927.4.1610	Tb927.11.16550	0.155423
Tb927.4.1610	Tb927.11.15910	0.139059
Tb927.4.1610	Tb927.10.2810	0.149254
Tb927.4.1610	Tb927.4.3740	0.140307
Tb927.4.1610	Tb927.2.2520	0.196056
Tb927.4.1610	Tb927.11.11050	0.140147
Tb927.4.1610	Tb927.10.15640	0.14019
Tb927.4.1610	Tb927.6.3860	0.148827
Tb927.4.1610	Tb927.2.1680	0.143585
Tb927.4.1610	Tb927.9.13920	0.138709
Tb927.4.1610	Tb927.11.1020	0.136587
Tb927.4.1610	Tb927.11.14970	0.166293
Tb927.4.1610	Tb927.4.4940	0.138947
Tb927.4.1610	Tb927.7.1050	0.137057
Tb927.4.1610	Tb927.7.4770	0.141962
Tb927.4.1610	Tb927.3.1310	0.148812
Tb927.4.1610	Tb927.7.3880	0.138086
Tb927.4.1610	Tb927.11.2060	0.135225
Tb927.4.1610	Tb927.10.3940	0.13948
Tb927.4.1610	Tb927.1.1050	0.138062
Tb927.4.1610	Tb927.8.1110	0.135913
Tb927.4.1610	Tb927.2.3990	0.139064
Tb927.4.1610	Tb927.11.13190	0.139331
Tb927.4.1610	Tb927.11.4020	0.144729
Tb927.4.1610	Tb927.11.9720	0.135168
Tb927.4.1610	Tb927.5.1820	0.137637
Tb927.4.1610	Tb927.2.5160	0.139679
Tb927.4.1610	Tb927.7.2700	0.138381
Tb927.4.1610	Tb927.7.460	0.13826
Tb927.4.1610	Tb927.10.2200	0.14221
Tb927.4.1610	Tb927.10.2210	0.137031
Tb927.4.1610	Tb927.8.4660	0.134294
Tb927.4.1610	Tb927.11.7510	0.141025
Tb927.4.1610	Tb927.9.8210	0.147534
Tb927.4.1610	Tb927.11.6720	0.135914
Tb927.4.1610	Tb927.10.5480	0.150633
Tb927.4.1610	Tb927.4.1800	0.135839
Tb927.4.1610	Tb927.11.16480	0.145137
Tb927.4.1610	Tb927.11.7140	0.156175
Tb927.4.1610	Tb927.11.15940	0.136658
Tb927.4.1610	Tb927.10.12620	0.138286
Tb927.4.1610	Tb927.3.2690	0.149799
Tb927.4.1610	Tb927.10.8060	0.136886
Tb927.4.1610	Tb927.11.9710	0.135647
Tb927.4.1610	Tb927.9.13620	0.155888
Tb927.4.1610	Tb927.3.1290	0.15562
Tb927.4.1610	Tb927.1.760	0.14099
Tb927.4.1610	Tb927.9.12400	0.144832
Tb927.4.1610	Tb927.6.2640	0.146045
Tb927.4.1610	Tb927.10.3130	0.137326
Tb927.4.1610	Tb927.10.11600	0.136739
Tb927.4.1610	Tb927.11.6870	0.136936
Tb927.4.1610	Tb927.1.1930	0.155948
Tb927.4.1610	Tb927.4.3690	0.142184
Tb927.4.1610	Tb927.11.14850	0.146611
Tb927.4.1610	Tb927.3.4790	0.146232
Tb927.4.1610	Tb927.4.3800	0.143282
Tb927.4.1610	Tb927.11.1360	0.142288
Tb927.4.1610	Tb927.10.11390	0.13538
Tb927.4.1610	Tb927.7.3550	0.14372
Tb927.4.1610	Tb927.3.1800	0.156305
Tb927.4.1610	Tb927.2.1740	0.134768
Tb927.4.1610	Tb927.9.8410	0.147451
Tb927.4.1610	Tb927.9.2550	0.138241
Tb927.4.1610	Tb927.11.2090	0.145998
Tb927.4.1610	Tb927.11.740	0.138359
Tb927.4.1610	Tb927.11.4300	0.135564
Tb927.4.1610	Tb927.11.3440	0.143098
Tb927.4.1610	Tb927.9.2270	0.145081
Tb927.4.1610	Tb927.10.6060	0.139369
Tb927.4.1610	Tb927.10.6700	0.136665
Tb927.4.1610	Tb927.7.280	0.134828
Tb927.4.1610	Tb927.11.11830	0.137064
Tb927.4.1610	Tb927.7.290	0.138228
Tb927.4.1610	Tb927.9.5520	0.139861
Tb927.4.1610	Tb927.10.1390	0.156147
Tb927.4.1610	Tb927.10.5340	0.134689
Tb927.4.1610	Tb927.10.11930	0.141047
Tb927.4.1610	Tb927.6.1230	0.14083
Tb927.4.1610	Tb927.10.880	0.141373
Tb927.4.1610	Tb927.10.11180	0.139194
Tb927.4.1610	Tb927.11.3600	0.13732
Tb927.4.1610	Tb927.10.9910	0.139288
Tb927.4.1610	Tb927.10.7590	0.147186
Tb927.4.1610	Tb927.2.5240	0.137804
Tb927.4.1610	Tb927.11.2550	0.136724
Tb927.4.1610	Tb927.1.1350	0.13696
Tb927.4.1610	Tb927.11.6440	0.142327
Tb927.4.1610	Tb927.7.5820	0.139144
Tb927.4.1610	Tb927.11.8040	0.139084
Tb927.4.1610	Tb927.9.8780	0.135349
Tb927.4.1610	Tb927.8.5680	0.149389
Tb927.4.1610	Tb927.7.5330	0.144606
Tb927.4.1610	Tb927.8.5860	0.145489
Tb927.4.1610	Tb927.10.1540	0.140815
Tb927.4.1610	Tb927.2.3610	0.142424
Tb927.4.1610	Tb927.11.8970	0.134111
Tb927.4.1610	Tb927.9.4680	0.139614
Tb927.4.1610	Tb927.5.2060	0.143168
Tb927.4.1610	Tb927.11.8710	0.145483
Tb927.4.1610	Tb927.10.1730	0.137907
Tb927.4.1610	Tb927.10.600	0.158392
Tb927.4.1610	Tb927.4.1980	0.142642
Tb927.4.1610	Tb927.7.730	0.142262
Tb927.4.1610	Tb927.9.5690	0.138825
Tb927.4.1610	Tb927.6.4300	0.135973
Tb927.4.1610	Tb927.11.2910	0.145277
Tb927.4.1610	Tb927.7.7410	0.13944
Tb927.4.1610	Tb927.9.10500	0.146062
Tb927.4.1610	Tb927.11.10910	0.138206
Tb927.4.1610	Tb927.4.1860	0.139516
Tb927.4.1610	Tb927.5.1490	0.134482
Tb927.4.1610	Tb927.10.9430	0.14089
Tb927.4.1610	Tb927.11.8200	0.138931
Tb927.4.1610	Tb927.9.5040	0.142824
Tb927.4.1610	Tb927.10.10330	0.135772
Tb927.4.1610	Tb927.5.530	0.139808
Tb927.4.1610	Tb927.9.9090	0.150166
Tb927.4.1610	Tb927.11.10170	0.151252
Tb927.4.1610	Tb927.4.600	0.147774
Tb927.4.1610	Tb927.11.6300	0.136447
Tb927.4.1610	Tb927.10.1070	0.140419
Tb927.4.1610	Tb927.4.2200	0.154282
Tb927.4.1610	Tb927.10.1100	0.136804
Tb927.4.1610	Tb927.11.980	0.136863
Tb927.4.1610	Tb927.9.7170	0.178735
Tb927.4.1610	Tb927.5.960	0.138563
Tb927.4.1610	Tb927.9.11270	0.13509
Tb927.4.1610	Tb927.11.11550	0.139363
Tb927.4.1610	Tb927.10.10200	0.136008
Tb927.4.1610	Tb927.9.6290	0.145908
Tb927.4.1610	Tb927.11.16380	0.139982
Tb927.4.1610	Tb927.7.2660	0.134509
Tb927.4.1610	Tb927.5.3630	0.136085
Tb927.4.1610	Tb927.5.3810	0.185194
Tb927.4.1610	Tb927.6.2800	0.14189
Tb927.4.1610	Tb927.7.2570	0.140419
Tb927.4.1610	Tb927.11.3920	0.138605
Tb927.4.1610	Tb927.2.2450	0.143117
Tb927.4.1610	Tb927.8.1060	0.14042
Tb927.4.1610	Tb927.9.6150	0.141663
Tb927.4.1610	Tb927.10.15970	0.141456
Tb927.4.1610	Tb927.6.3650	0.148517
Tb927.4.1610	Tb927.4.3590	0.138035
Tb927.4.1610	Tb927.5.3800	0.133358
Tb927.4.1610	Tb927.1.3280	0.137987
Tb927.4.1610	Tb927.3.1370	0.137426
Tb927.4.1610	Tb927.11.7150	0.133392
Tb927.4.1610	Tb927.10.8190	0.143382
Tb927.4.1610	Tb927.10.6970	0.136267
Tb927.4.1610	Tb927.9.6070	0.137136
Tb927.4.1610	Tb927.10.6510	0.136294
Tb927.4.1610	Tb927.6.4670	0.135228
Tb927.4.1610	Tb927.10.1450	0.134292
Tb927.4.1610	Tb927.7.3030	0.138697
Tb927.4.1610	Tb927.6.2420	0.142308
Tb927.4.1610	Tb927.6.2690	0.135317
Tb927.4.1610	Tb927.9.15190	0.135577
Tb927.4.1610	Tb927.5.770	0.141439
Tb927.4.1610	Tb927.10.310	0.143572
Tb927.4.1610	Tb927.6.3930	0.137262
Tb927.4.1610	Tb927.10.8420	0.136994
Tb927.4.1610	Tb927.2.4140	0.141112
Tb927.4.1610	Tb927.9.1700	0.141231
Tb927.4.1610	Tb927.7.1610	0.134981
Tb927.4.1610	Tb927.11.5920	0.133321
Tb927.4.1610	Tb927.9.1540	0.135211
Tb927.4.1610	Tb927.9.14370	0.137172
Tb927.4.1610	Tb927.1.2400	0.133328
Tb927.4.1610	Tb927.1.2390	0.133693
Tb927.4.1610	Tb927.10.11130	0.141826
Tb927.4.1610	Tb927.11.16100	0.13651
Tb927.4.1610	Tb927.11.3340	0.152516
Tb927.4.1610	Tb927.11.8120	0.156847
Tb927.4.1610	Tb927.6.2360	0.137368
Tb927.4.1610	Tb927.10.1060	0.138363
Tb927.4.1610	Tb927.3.910	0.142319
Tb927.4.1610	Tb927.10.8980	0.139164
Tb927.4.1610	Tb927.10.3650	0.141219
Tb927.4.1610	Tb927.11.15470	0.136451
Tb927.4.1610	Tb927.1.1710	0.136578
Tb927.4.1610	Tb927.9.12240	0.13649
Tb927.4.1610	Tb927.5.2930	0.139201
Tb927.4.1610	Tb927.2.5910	0.153515
Tb927.4.1610	Tb927.8.1340	0.135006
Tb927.4.1610	Tb927.3.5530	0.142452
Tb927.4.1610	Tb927.6.3070	0.136019
Tb927.4.1610	Tb927.9.7190	0.13787
Tb927.4.1610	Tb927.9.9670	0.137598
Tb927.4.1610	Tb927.3.5040	0.138439
Tb927.4.1610	Tb927.7.1270	0.135067
Tb927.4.1610	Tb927.3.1120	0.133161
Tb927.4.1610	Tb927.11.10800	0.1353
Tb927.4.1610	Tb927.8.2240	0.134151
Tb927.4.1610	Tb927.11.2900	0.136963
Tb927.4.1610	Tb927.9.5320	0.149616
Tb927.4.1610	Tb927.5.520	0.135904
Tb927.4.1610	Tb927.11.1450	0.135501
Tb927.4.1610	Tb927.3.1910	0.139054
Tb927.4.1610	Tb927.6.2330	0.141301
Tb927.4.1610	Tb927.1.3000	0.134425
Tb927.4.1610	Tb927.6.1200	0.137665
Tb927.4.1610	Tb927.6.4440	0.189267
Tb927.4.1610	Tb927.8.5640	0.140412
Tb927.4.1610	Tb927.10.7340	0.134565
Tb927.4.1610	Tb927.7.4090	0.138584
Tb927.4.1610	Tb927.11.6980	0.136029
Tb927.4.1610	Tb927.1.3910	0.13625
Tb927.4.1610	Tb927.10.13250	0.147483
Tb927.4.1610	Tb927.10.3140	0.137712
Tb927.4.1610	Tb927.10.10280	0.135277
Tb927.4.1610	Tb927.9.10710	0.141988
Tb927.4.1610	Tb927.7.1920	0.134893
Tb927.4.1610	Tb927.11.2640	0.139615
Tb927.4.1610	Tb927.5.4520	0.134817
Tb927.4.1610	Tb927.10.11570	0.13414
Tb927.4.1610	Tb927.10.8030	0.142016
Tb927.4.1610	Tb927.8.550	0.143276
Tb927.4.1610	Tb927.10.8570	0.137705
Tb927.4.1610	Tb927.2.5010	0.1381
Tb927.4.1610	Tb927.10.8940	0.134272
Tb927.4.1610	Tb927.7.4970	0.135179
Tb927.4.1610	Tb927.7.1730	0.134383
Tb927.4.1610	Tb927.11.2250	0.137048
Tb927.4.1610	Tb927.10.1890	0.135858
Tb927.4.1610	Tb927.9.3600	0.136828
Tb927.4.1610	Tb927.3.3130	0.137577
Tb927.4.1610	Tb927.8.1850	0.134177
Tb927.4.1610	Tb927.10.14710	0.135418
Tb927.4.1610	Tb927.10.14840	0.151629
Tb927.4.1610	Tb927.10.7620	0.135041
Tb927.4.1610	Tb927.7.5290	0.136736
Tb927.4.1610	Tb927.1.120	0.134394
Tb927.4.1610	Tb927.11.16580	0.146831
Tb927.4.1610	Tb927.10.2240	0.136831
Tb927.4.1610	Tb927.11.7420	0.135548
Tb927.4.1610	Tb927.7.870	0.135584
Tb927.4.1610	Tb927.7.490	0.139438
Tb927.4.1610	Tb927.10.7380	0.138856
Tb927.4.1610	Tb927.11.15900	0.137296
Tb927.4.1610	Tb927.6.4770	0.135998
Tb927.4.1610	Tb927.10.16180	0.138734
Tb927.4.1610	Tb927.10.180	0.132962
Tb927.4.1610	Tb927.11.16970	0.137853
Tb927.4.1610	Tb927.10.560	0.135616
Tb927.4.1610	Tb927.7.5480	0.138697
Tb927.4.1610	Tb927.1.880	0.145291
Tb927.4.1610	Tb927.10.10970	0.13607
Tb927.4.1610	Tb927.3.4850	0.132894
Tb927.4.1610	Tb927.3.4020	0.13452
Tb927.4.1610	Tb927.5.1760	0.143729
Tb927.4.1610	Tb927.7.1220	0.136769
Tb927.4.1610	Tb927.10.6230	0.140027
Tb927.4.1610	Tb927.10.14660	0.133639
Tb927.4.1610	Tb927.6.3800	0.134754
Tb927.4.1610	Tb927.11.9800	0.139429
Tb927.4.1610	Tb927.11.3240	0.134503
Tb927.4.1610	Tb927.2.5210	0.137949
Tb927.4.1610	Tb927.8.3490	0.137282
Tb927.4.1610	Tb927.10.6810	0.137987
Tb927.4.1610	Tb927.3.4060	0.13833
Tb927.4.1610	Tb927.7.3340	0.13582
Tb927.4.1610	Tb927.5.1580	0.138535
Tb927.4.1610	Tb927.10.520	0.141714
Tb927.4.1610	Tb927.9.5460	0.137851
Tb927.4.1610	Tb927.3.5650	0.136786
Tb927.4.1610	Tb927.10.1690	0.137851
Tb927.4.1610	Tb927.11.14700	0.135075
Tb927.4.1610	Tb927.9.12510	0.136647
Tb927.4.1610	Tb927.11.5040	0.13887
Tb927.4.1610	Tb927.10.2370	0.161224
Tb927.4.1610	Tb927.9.5890	0.133169
Tb927.4.1610	Tb927.9.12850	0.13436
Tb927.4.1610	Tb927.1.3450	0.135739
Tb927.4.1610	Tb927.8.5070	0.134896
Tb927.4.1610	Tb927.7.4110	0.133343
Tb927.4.1610	Tb927.11.6140	0.135448
Tb927.4.1610	Tb927.11.14250	0.133565
Tb927.4.1610	Tb927.11.12390	0.149221
Tb927.4.1610	Tb927.8.7380	0.133379
Tb927.4.1610	Tb927.3.1790	0.13343
Tb927.4.1610	Tb927.6.2010	0.134674
Tb927.4.1610	Tb927.5.1320	0.137927
Tb927.4.1610	Tb927.9.8740	0.135714
Tb927.4.1610	Tb927.8.710	0.136487
Tb927.4.1610	Tb927.11.11330	0.133906
Tb927.4.1610	Tb927.7.7210	0.135266
Tb927.4.1610	Tb927.10.4640	0.138249
Tb927.4.1610	Tb927.6.4980	0.13488
Tb927.4.1610	Tb927.7.2680	0.133886
Tb927.4.1610	Tb927.11.11370	0.133504
Tb927.4.1610	Tb927.10.7610	0.134124
Tb927.4.1610	Tb927.10.7240	0.134248
Tb927.4.1610	Tb11.v5.0800	0.153959
Tb927.4.1610	Tb927.8.1990	0.133099
Tb927.4.1610	Tb927.11.4820	0.134028
Tb927.4.1610	Tb927.10.3380	0.136376
Tb927.4.1610	Tb927.9.5680	0.135551
Tb927.4.1610	Tb927.6.720	0.133049
Tb927.4.1610	Tb927.11.14000	0.133869
Tb927.4.1610	Tb927.10.8240	0.138845
Tb927.4.1610	Tb927.11.9700	0.13313
Tb927.4.1610	Tb927.10.8290	0.134131
Tb927.4.1610	Tb927.7.6350	0.135984
Tb927.4.1610	Tb927.3.3320	0.133242
Tb927.4.1610	Tb927.10.1510	0.133062
Tb927.4.1610	Tb927.5.3450	0.138292
Tb927.4.1610	Tb927.9.5150	0.135481
Tb927.4.1610	Tb927.8.1270	0.133621
Tb927.4.1610	Tb927.11.6280	0.133104
Tb927.4.1610	Tb927.6.990	0.136455
Tb927.4.1610	Tb927.8.4540	0.133363
Tb927.4.1610	Tb927.9.13630	0.134105
Tb927.4.1610	Tb11.02.5390b	0.135361
Tb927.4.1610	Tb927.11.4320	0.13382
Tb927.4.1610	Tb927.10.14860	0.133881
Tb927.4.1610	Tb927.11.14100	0.134262
Tb927.4.1610	Tb927.6.870	0.136665
Tb927.4.1610	Tb927.11.13340	0.136781
Tb927.4.1610	Tb927.2.2340	0.133553
Tb927.4.1610	Tb927.7.5180	0.133255
Tb927.4.1610	Tb927.2.470	0.134883
Tb927.4.1610	Tb927.3.4390	0.132565
Tb927.4.1610	Tb927.10.12660	0.136943
Tb927.4.1610	Tb927.7.3820	0.133058
Tb927.4.1610	Tb927.11.6590	0.133062
Tb927.4.1610	Tb927.7.1130	0.133903
Tb927.4.1610	Tb927.9.10630	0.133433
Tb927.4.1610	Tb927.4.2300	0.13352
Tb927.4.1610	Tb927.9.14550	0.1334
Tb927.4.1610	Tb927.5.3410	0.136603
Tb927.4.1610	Tb927.6.2520	0.13283
Tb927.4.1610	Tb927.4.2040	0.133105
Tb927.4.1610	Tb927.8.1210	0.132903
Tb927.4.1610	Tb927.11.910	0.132745
Tb927.4.1610	Tb927.4.1590.2	0.133559
Tb927.4.1610	Tb927.10.4330	0.132758
Tb927.4.1610	Tb927.2.2590	0.133793
Tb927.4.1610	Tb927.11.9730	0.13254
Tb927.4.1610	Tb927.8.3380	0.133389
Tb927.4.1610	Tb927.6.950	0.132808
Tb927.4.1610	Tb927.10.14080	0.133039
Tb927.4.1610	Tb927.11.13890	0.134582
Tb927.4.1610	Tb927.4.3110	0.13303
Tb927.4.1610	Tb927.11.4710	0.170838
Tb927.4.1610	Tb927.9.1660	0.132802
Tb927.4.1610	Tb927.9.12630	0.132897
Tb927.4.1610	Tb927.7.1340	0.133143
Tb927.4.1610	Tb927.10.14700	0.133316
Tb927.4.1610	Tb927.9.15210	0.13301
Tb927.4.1610	Tb927.11.13990	0.132836
Tb927.4.1610	Tb927.10.14180	0.132771
Tb927.4.1610	Tb11.v5.0616	0.132488
Tb927.4.1610	Tb927.2.6090	0.134698
Tb927.4.1610	Tb927.3.3800	0.132631
Tb927.4.1610	Tb927.6.2850	0.132565
Tb927.4.1610	Tb927.10.660	0.132492
Tb927.4.1610	Tb927.9.1350	0.1325
Tb927.4.1610	Tb927.3.3890	0.13259
Tb927.4.1610	Tb927.10.5030	0.13247
Tb927.4.1610	Tb927.7.4390	0.132567
Tb927.4.1610	Tb927.9.10400	0.132482
Tb927.4.1610	Tb927.8.7950	0.13235
Tb927.4.1610	Tb927.3.860	0.132349
Tb927.4.1610	Tb927.6.4090	0.317715
Tb927.4.1610	Tb927.4.5110	0.266165
Tb927.4.1610	Tb927.8.6900	0.246322
Tb927.4.1610	Tb927.6.600	0.217461
Tb927.4.1610	Tb927.11.5600	0.19798
Tb927.4.1610	Tb927.8.5290	0.193416
Tb927.4.1610	Tb927.7.6180	0.191134
Tb927.4.1610	Tb927.10.9190	0.18095
Tb927.4.1610	Tb927.11.10570	0.179997
Tb927.4.1610	Tb927.8.3820	0.171645
Tb927.4.1610	Tb927.6.2220	0.167166
Tb927.4.1610	Tb11.v5.0605	0.160966
Tb927.4.1610	Tb927.7.7180	0.157845
Tb927.4.1610	Tb927.1.3010	0.155275
Tb927.4.1610	Tb11.v5.0624	0.151675
Tb927.4.1610	Tb927.7.710	0.150515
Tb927.4.1610	Tb927.5.3090	0.148455
Tb927.4.1610	Tb927.8.1640	0.146618
Tb927.4.1610	Tb927.10.4080	0.14354
Tb927.4.1610	Tb927.6.3110	0.142706
Tb927.4.1610	Tb927.8.2990	0.141921
Tb927.4.1610	Tb927.10.7430	0.141657
Tb927.4.1610	Tb927.9.5100	0.141133
Tb927.4.1610	Tb927.11.16870	0.139504
Tb927.4.1610	Tb927.9.6470	0.138988
Tb927.4.1610	Tb927.7.320	0.138643
Tb927.4.1610	Tb927.8.2800	0.137228
Tb927.4.1610	Tb927.11.10160	0.136941
Tb927.4.1610	Tb927.11.11600	0.1365
Tb927.4.1610	Tb927.11.6170	0.13605
Tb927.4.1610	Tb927.11.1890	0.135392
Tb927.4.1610	Tb927.3.1920	0.13433
Tb927.4.1610	Tb927.1.730	0.133059
Tb927.7.3060	Tb927.4.1610	1.3993
Tb927.7.3060	Tb927.7.1400	0.861846
Tb927.7.3060	Tb927.7.4450	0.10611
Tb927.7.3060	Tb927.9.15870	0.0791538
Tb927.7.3060	Tb927.8.4780	0.0708117
Tb927.7.3060	Tb927.9.2910	0.069469
Tb927.7.3060	Tb927.9.6620	0.0632202
Tb927.7.3060	Tb927.5.3640	0.062814
Tb927.7.3060	Tb927.11.14920	0.062653
Tb927.7.3060	Tb927.11.16550	0.0613193
Tb927.7.3060	Tb927.10.3290	0.0608183
Tb927.7.3060	Tb11.1790	0.0716906
Tb927.7.3060	Tb927.10.15010	0.0588344
Tb927.7.3060	Tb927.11.12640	0.063924
Tb927.7.3060	Tb927.2.2470	0.0730135
Tb927.7.3060	Tb11.v5.0493	0.0636657
Tb927.7.3060	Tb927.7.990	0.069806
Tb927.7.3060	Tb927.9.8520	0.0635834
Tb927.7.3060	Tb927.10.510	0.0700223
Tb927.7.3060	Tb927.7.2980	0.061201
Tb927.7.3060	Tb927.1.1990	0.0577112
Tb927.7.3060	Tb927.9.9820	0.0652904
Tb927.7.3060	Tb927.9.11050	0.0632101
Tb927.7.3060	Tb927.8.6490	0.062042
Tb927.7.3060	Tb927.2.2270	0.0631533
Tb927.7.3060	Tb927.10.6360	0.0619799
Tb927.7.3060	Tb927.5.1200	0.0695419
Tb927.7.3060	Tb927.3.5170	0.0670651
Tb927.7.3060	Tb927.10.4930	0.0648931
Tb927.7.3060	Tb927.6.3250	0.0702893
Tb927.7.3060	Tb927.11.1400	0.0943728
Tb927.7.3060	Tb927.8.5040	0.0597965
Tb927.7.3060	Tb927.4.4620	0.0584075
Tb927.7.3060	Tb927.9.1610	0.0605192
Tb927.7.3060	Tb927.11.6460	0.0611956
Tb927.7.3060	Tb927.7.7110	0.0624347
Tb927.7.3060	Tb927.7.3710	0.0731974
Tb927.7.3060	Tb927.9.11560	0.0616461
Tb927.7.3060	Tb927.3.1350	0.0699943
Tb927.7.3060	Tb927.6.2430	0.0675684
Tb927.7.3060	Tb927.3.3550	0.0607636
Tb927.7.3060	Tb927.7.5550	0.0630765
Tb927.7.3060	Tb927.11.1930	0.0621756
Tb927.7.3060	Tb927.10.10730	0.0650648
Tb927.7.3060	Tb927.4.330	0.0806113
Tb927.7.3060	Tb927.11.9800	0.166427
Tb927.7.3060	Tb927.10.450	0.0688953
Tb927.7.3060	Tb927.11.8060	0.0842448
Tb927.7.3060	Tb927.10.13140	0.0737745
Tb927.7.3060	Tb927.11.16420	0.0892063
Tb927.7.3060	Tb927.9.9780	0.0704199
Tb927.7.3060	Tb927.1.2110	0.0627959
Tb927.7.3060	Tb927.3.4210	0.105129
Tb927.7.3060	Tb927.7.3090	0.0748781
Tb927.7.3060	Tb927.11.12040	0.0586833
Tb927.7.3060	Tb11.v5.0810	0.0713382
Tb927.7.3060	Tb927.10.350	0.0623222
Tb927.7.3060	Tb927.11.1550	0.0632115
Tb927.7.3060	Tb927.7.6980	0.0656484
Tb927.7.3060	Tb927.9.10850	0.0618994
Tb927.7.3060	Tb927.10.470	0.0669567
Tb927.7.3060	Tb927.1.450	0.0638752
Tb927.7.3060	Tb927.9.4620	0.062845
Tb927.7.3060	Tb927.10.3140	0.0637581
Tb927.7.3060	Tb927.10.6540	0.0616848
Tb927.7.3060	Tb927.10.15160	0.0593334
Tb927.7.3060	Tb927.3.4640	0.0655932
Tb927.7.3060	Tb927.11.3750	0.0709978
Tb927.7.3060	Tb927.6.1570	0.0670192
Tb927.7.3060	Tb927.11.14490	0.0669219
Tb927.7.3060	Tb927.9.14280	0.0611452
Tb927.7.3060	Tb927.8.5630	0.0712257
Tb927.7.3060	Tb927.8.5200	0.0610809
Tb927.7.3060	Tb927.6.1720	0.0593781
Tb927.7.3060	Tb927.3.2330	0.0706872
Tb927.7.3060	Tb927.11.3440	0.0620902
Tb927.7.3060	Tb927.11.4500	0.0635194
Tb927.7.3060	Tb927.10.13270	0.0660003
Tb927.7.3060	Tb927.11.2280	0.0698218
Tb927.7.3060	Tb927.8.2150	0.0619357
Tb927.7.3060	Tb927.9.2280	0.0898129
Tb927.7.3060	Tb927.1.1270	0.0579484
Tb927.7.3060	Tb927.7.5700	0.0586181
Tb927.7.3060	Tb927.9.9740	0.0647423
Tb927.7.3060	Tb927.7.3940	0.059132
Tb927.7.3060	Tb927.7.1630	0.0604894
Tb927.7.3060	Tb927.10.4460	0.0616247
Tb927.7.3060	Tb927.10.1990	0.062258
Tb927.7.3060	Tb927.5.2260	0.0684095
Tb927.7.3060	Tb927.9.9150	0.06451
Tb927.7.3060	Tb927.10.14680	0.0631127
Tb927.7.3060	Tb927.10.1860	0.0581014
Tb927.7.3060	Tb927.6.4200	0.0594954
Tb927.7.3060	Tb927.11.15700	0.0646492
Tb927.7.3060	Tb927.3.1270	0.0642923
Tb927.7.3060	Tb927.7.1870	0.0605184
Tb927.7.3060	Tb927.1.3170	0.0612921
Tb927.7.3060	Tb927.11.9400	0.0623715
Tb927.7.3060	Tb927.5.3940	0.0597727
Tb927.7.3060	Tb927.9.2470	0.0600702
Tb927.7.3060	Tb927.10.2830	0.0631804
Tb927.7.3060	Tb927.10.9920	0.0581541
Tb927.7.3060	Tb927.11.12530	0.0592915
Tb927.7.3060	Tb927.3.1150	0.0599917
Tb927.7.3060	Tb927.1.1060	0.0621625
Tb927.7.3060	Tb927.1.2970	0.0604388
Tb927.7.3060	Tb927.11.3730	0.0594333
Tb927.7.3060	Tb927.7.5160	0.0588885
Tb927.7.3060	Tb927.11.10180	0.0590162
Tb927.7.3060	Tb927.10.4550	0.0585137
Tb927.7.3060	Tb927.10.12990	0.0604033
Tb927.7.3060	Tb927.11.5850	0.0593924
Tb927.7.3060	Tb927.9.12710	0.0596548
Tb927.7.3060	Tb927.3.1160	0.06042
Tb927.7.3060	Tb927.11.2200	0.0584308
Tb927.7.3060	Tb927.11.5490	0.0601609
Tb927.7.3060	Tb927.8.2980	0.0619684
Tb927.7.3060	Tb927.10.11380	0.0596476
Tb927.7.3060	Tb927.9.2110	0.0600144
Tb927.7.3060	Tb927.10.6780	0.0606406
Tb927.7.3060	Tb927.11.14500	0.0592015
Tb927.7.3060	Tb927.2.100	0.0625112
Tb927.7.3060	Tb927.9.9080	0.0631133
Tb927.7.3060	Tb927.9.6150	0.0585679
Tb927.7.3060	Tb927.11.4690	0.0587101
Tb927.7.3060	Tb927.6.4070	0.0588326
Tb927.7.3060	Tb927.9.7690	0.0576852
Tb927.7.3060	Tb927.9.9720	0.0583905
Tb927.7.3060	Tb927.5.2320	0.0583531
Tb927.7.3060	Tb927.2.4890	0.0578775
Tb927.7.3060	Tb927.11.3960	0.0579643
Tb927.7.3060	Tb927.10.12210	0.0582447
Tb927.7.3060	Tb927.10.5220	0.0578411
Tb927.7.3060	Tb927.11.5860	0.058262
Tb927.7.3060	Tb927.6.2440	0.0577388
Tb927.7.3060	Tb927.11.320	0.0583699
Tb927.7.3060	Tb11.v5.0562	0.0585692
Tb927.7.3060	Tb927.8.6890	0.057964
Tb927.7.3060	Tb927.5.1340	0.0578285
Tb927.7.3060	Tb927.10.8070	0.0574665
Tb927.7.3060	Tb927.8.1370	0.0599052
Tb927.7.3060	Tb927.9.3800	0.0580068
Tb927.7.3060	Tb927.8.7000	0.0575617
Tb927.7.3060	Tb927.9.13620	0.0575575
Tb927.7.3060	Tb927.3.3030	0.0577778
Tb927.7.3060	Tb927.9.12470	0.0575506
Tb927.7.3060	Tb927.9.4200	0.057928
Tb927.7.3060	Tb927.11.15860	0.057638
Tb927.7.3060	Tb927.9.6290	0.0577613
Tb927.7.3060	Tb927.8.1720	0.0577626
Tb927.7.3060	Tb927.3.1450	0.0574956
Tb927.7.3060	Tb927.11.14970	0.0642826
Tb927.7.3060	Tb11.0870	0.057508
Tb927.7.3060	Tb927.10.3550	0.0575551
Tb927.7.3060	Tb927.2.2950	0.0574981
Tb927.7.3060	Tb927.6.3630	0.0574827
Tb927.7.3060	Tb927.11.3660	0.0575422
Tb927.7.3060	Tb927.10.8650	0.0575845
Tb927.7.3060	Tb927.11.4850	0.0573954
Tb927.7.3060	Tb927.4.2240	0.0574507
Tb927.7.3060	Tb927.4.1870	0.0573963
Tb927.7.3060	Tb927.8.6330	0.0573792
Tb927.7.3060	Tb927.11.15990	0.0877909
Tb927.7.3060	Tb927.3.5040	0.071476
Tb927.7.3060	Tb927.10.10650	0.0635852
Tb927.7.3060	Tb927.9.13520	0.0614118
Tb927.7.3060	Tb927.5.3710	0.0598749
Tb927.7.3060	Tb09.v4.0067	0.0831137
Tb927.7.3060	Tb927.7.4820	0.0580589
Tb927.7.3060	Tb927.10.6690	0.0580672
Tb927.7.3060	Tb927.11.1910	0.0605688
Tb927.7.3060	Tb927.6.1400	0.0722387
Tb927.7.3060	Tb927.6.4030	0.190555
Tb927.7.3060	Tb927.7.4880	0.0730634
Tb927.7.3060	Tb927.9.11070	0.0605177
Tb927.7.1400	Tb927.4.1610	0.667797
Tb927.7.1400	Tb927.7.3060	0.458606
Tb927.7.1400	Tb927.4.4210	0.326706
Tb927.7.1400	Tb927.9.9660	0.165429
Tb927.7.1400	Tb927.5.2940	0.138196
Tb927.7.1400	Tb927.7.990	0.114312
Tb927.7.1400	Tb11.02.5105b	0.0951237
Tb927.7.1400	Tb927.9.9060	0.0946835
Tb927.7.1400	Tb927.5.3400	0.0862403
Tb927.7.1400	Tb927.11.1020	0.0837708
Tb927.7.1400	Tb927.11.9720	0.0922405
Tb927.7.1400	Tb927.9.10560	0.119796
Tb927.7.1400	Tb927.3.5340	0.0915926
Tb927.7.1400	Tb927.10.6050	0.202594
Tb927.7.1400	Tb927.7.7030	0.0973588
Tb927.7.1400	Tb927.10.510	0.10809
Tb927.7.1400	Tb927.8.2470	0.0802841
Tb927.7.1400	Tb927.9.9290	0.0837415
Tb927.7.1400	Tb927.11.11330	0.0938466
Tb927.7.1400	Tb927.7.4290	0.0905392
Tb927.7.1400	Tb927.2.2520	0.102299
Tb927.7.1400	Tb927.11.6790	0.0846233
Tb927.7.1400	Tb927.11.11570	0.0854489
Tb927.7.1400	Tb927.2.3610	0.0858672
Tb927.7.1400	Tb927.11.1890	0.0800997
Tb927.7.1400	Tb927.11.10510	0.082476
Tb927.7.1400	Tb927.6.990	0.0845082
Tb927.7.1400	Tb927.9.13490	0.996693
Tb927.7.1400	Tb927.2.2440	0.0819201
Tb927.7.1400	Tb927.10.10400	0.175779
Tb927.7.1400	Tb927.11.2260	0.0838841
Tb927.7.1400	Tb927.8.4150	0.106009
Tb927.7.1400	Tb927.10.14710	0.0817391
Tb927.7.1400	Tb927.8.5640	0.0833745
Tb927.7.1400	Tb927.2.2970	0.0816639
Tb927.7.1400	Tb927.10.770	0.0860489
Tb927.7.1400	Tb927.10.4240	0.0775805
Tb927.7.1400	Tb927.1.450	0.0963417
Tb927.7.1400	Tb927.10.170	0.079482
Tb927.7.1400	Tb927.10.8030	0.0828646
Tb927.7.1400	Tb927.5.3800	0.0820548
Tb927.7.1400	Tb927.3.4500	0.0940058
Tb927.7.1400	Tb927.8.7980	0.0844474
Tb927.7.1400	Tb927.10.1060	0.0835577
Tb927.7.1400	Tb927.3.1840	0.0944128
Tb927.7.1400	Tb927.10.5030	0.0844554
Tb927.7.1400	Tb927.1.720	0.0841752
Tb927.7.1400	Tb927.6.2360	0.0883858
Tb927.7.1400	Tb927.10.8430	0.0942712
Tb927.7.1400	Tb927.8.730	0.0824055
Tb927.7.1400	Tb11.v5.0685	0.0830974
Tb927.7.1400	Tb927.10.290	0.0930069
Tb927.7.1400	Tb927.10.3710	0.0803538
Tb927.7.1400	Tb927.7.2340	0.0777632
Tb927.7.1400	Tb927.8.1420	0.110299
Tb927.7.1400	Tb927.9.15290	0.328757
Tb927.7.1400	Tb927.2.4130	0.0809817
Tb927.7.1400	Tb927.4.3590	0.0850879
Tb927.7.1400	Tb927.9.11270	0.0815678
Tb927.7.1400	Tb927.8.7380	0.0862199
Tb927.7.1400	Tb927.3.2670	0.0833053
Tb927.7.1400	Tb927.11.6590	0.0943804
Tb927.7.1400	Tb927.4.2080	0.0889377
Tb927.7.1400	Tb927.6.1860	0.0791689
Tb927.7.1400	Tb927.5.1610	0.106055
Tb927.7.1400	Tb927.10.12890	0.0766014
Tb927.7.1400	Tb927.11.3190	0.0796526
Tb927.7.1400	Tb927.11.7170	0.083567
Tb927.7.1400	Tb927.1.3180	0.0866269
Tb927.7.1400	Tb927.6.4920	0.0851797
Tb927.7.1400	Tb927.9.15210	0.0799879
Tb927.7.1400	Tb927.7.5180	0.0782841
Tb927.7.1400	Tb927.9.9630	0.08833
Tb927.7.1400	Tb927.1.120	0.0768772
Tb927.7.1400	Tb927.5.3810	0.101125
Tb927.7.1400	Tb927.10.8190	0.0801463
Tb927.7.1400	Tb927.3.1970	0.0816563
Tb927.7.1400	Tb11.1420	0.0774451
Tb927.7.1400	Tb927.10.7410	0.0799
Tb927.7.1400	Tb927.4.1270	0.0910299
Tb927.7.1400	Tb927.9.5690	0.0816967
Tb927.7.1400	Tb927.10.5840	0.0792977
Tb927.7.1400	Tb927.5.940	0.0792657
Tb927.7.1400	Tb927.10.4850	0.077798
Tb927.7.1400	Tb927.8.1110	0.0781943
Tb927.7.1400	Tb927.10.3520	0.0872767
Tb927.7.1400	Tb927.10.11760	0.0841673
Tb927.7.1400	Tb927.11.14250	0.0799403
Tb927.7.1400	Tb927.10.10970	0.0801831
Tb927.7.1400	Tb927.10.10850	0.0778762
Tb927.7.1400	Tb927.6.2210	0.0790811
Tb927.7.1400	Tb927.7.2450	0.0793873
Tb927.7.1400	Tb927.11.2650	0.0798353
Tb927.7.1400	Tb927.11.14960	0.0846931
Tb927.7.1400	Tb927.7.280	0.0768659
Tb927.7.1400	Tb927.3.5520	0.0787937
Tb927.7.1400	Tb927.10.6640	0.0779451
Tb927.7.1400	Tb927.9.10310	0.0798333
Tb927.7.1400	Tb927.11.600	0.0775274
Tb927.7.1400	Tb927.7.800	0.0850449
Tb927.7.1400	Tb927.8.6110	0.0783675
Tb927.7.1400	Tb927.6.2420	0.0785826
Tb927.7.1400	Tb927.3.1370	0.0776987
Tb927.7.1400	Tb927.2.4710	0.0780446
Tb927.7.1400	Tb927.8.6060	0.077584
Tb927.7.1400	Tb927.3.3580	0.0765844
Tb927.7.1400	Tb927.7.330	0.0766058
Tb927.7.1400	Tb927.11.16760	0.0790198
Tb927.7.1400	Tb927.6.1470	0.0810373
Tb927.7.1400	Tb927.5.1210	0.0806808
Tb927.7.1400	Tb927.6.4440	0.0791649
Tb927.7.1400	Tb927.9.8950	0.0780305
Tb927.7.1400	Tb927.6.4980	0.0799009
Tb927.7.1400	Tb927.11.1900	0.0783547
Tb927.7.1400	Tb927.3.4890	0.0758869
Tb927.7.1400	Tb927.7.4570	0.0768304
Tb927.7.1400	Tb927.10.4000	0.0776458
Tb927.7.1400	Tb927.5.2780	0.0796442
Tb927.7.1400	Tb927.10.1450	0.0805335
Tb927.7.1400	Tb927.11.11830	0.0778729
Tb927.7.1400	Tb927.6.3650	0.0798643
Tb927.7.1400	Tb927.11.10860	0.0785326
Tb927.7.1400	Tb927.11.7850	0.0769527
Tb927.7.1400	Tb927.8.7570	0.0829541
Tb927.7.1400	Tb927.8.6170	0.0805509
Tb927.7.1400	Tb927.3.2960	0.0771894
Tb927.7.1400	Tb927.10.11970	0.0763407
Tb927.7.1400	Tb927.2.5910	0.0762612
Tb927.7.1400	Tb927.10.1090	0.0766701
Tb927.7.1400	Tb927.8.1270	0.0797351
Tb927.7.1400	Tb927.11.3240	0.0771865
Tb927.7.1400	Tb927.10.180	0.0762256
Tb927.7.1400	Tb927.9.10520	0.0810955
Tb927.7.1400	Tb927.11.3700	0.077521
Tb927.7.1400	Tb927.11.5440	0.079382
Tb927.7.1400	Tb927.5.295b	0.0765845
Tb927.7.1400	Tb927.8.5860	0.0780402
Tb927.7.1400	Tb927.10.4870	0.0756684
Tb927.7.1400	Tb927.11.16550	0.0761572
Tb927.7.1400	Tb927.8.3150	0.0768964
Tb927.7.1400	Tb927.7.240	0.076088
Tb927.7.1400	Tb927.6.5110	0.0760219
Tb927.7.1400	Tb927.10.7570	0.0763536
Tb927.7.1400	Tb927.11.11780	0.0761915
Tb927.7.1400	Tb927.10.5770	0.0775644
Tb927.7.1400	Tb927.11.2250	0.0760378
Tb927.7.1400	Tb927.1.4230	0.0761353
Tb927.7.1400	Tb927.11.3510	0.0771485
Tb927.7.1400	Tb927.9.13580	0.0761098
Tb927.7.1400	Tb927.11.3600	0.0755858
Tb927.7.1400	Tb927.11.6870	0.0784462
Tb927.7.1400	Tb927.9.8130	0.0770575
Tb927.7.1400	Tb927.6.3800	0.0764199
Tb927.7.1400	Tb927.11.3650	0.0763925
Tb927.7.1400	Tb927.10.6970	0.0760778
Tb927.7.1400	Tb927.7.4620	0.0771874
Tb927.7.1400	Tb927.10.15220	0.0757137
Tb927.7.1400	Tb927.7.3020	0.0751095
Tb927.7.1400	Tb927.9.14430	0.0759689
Tb927.7.1400	Tb927.2.5160	0.0762173
Tb927.7.1400	Tb927.10.2560	0.0755291
Tb927.7.1400	Tb927.10.12840	0.0757239
Tb927.7.1400	Tb927.6.4960	0.0777681
Tb927.7.1400	Tb927.5.3090	0.0756364
Tb927.7.1400	Tb927.4.2180	0.0761659
Tb927.7.1400	Tb927.10.14000	0.0769962
Tb927.7.1400	Tb927.8.2550	0.0759903
Tb927.7.1400	Tb927.1.2390	0.0754314
Tb927.7.1400	Tb927.2.4210	0.0753575
Tb927.7.1400	Tb927.11.9980	0.0754194
Tb927.7.1400	Tb927.4.1860	0.0755678
Tb927.7.1400	Tb927.9.9450	0.0758249
Tb927.7.1400	Tb927.4.3070	0.0752617
Tb927.7.1400	Tb927.5.1090	0.0752381
Tb927.7.1400	Tb927.10.14550	0.0751
Tb927.7.1400	Tb927.11.740	0.0754547
Tb927.7.1400	Tb927.11.14730	0.075355
Tb927.7.1400	Tb927.10.1510	0.0751389
Tb927.7.1400	Tb927.11.1450	0.0751014
Tb927.7.1400	Tb927.9.11490	0.0751693
Tb927.7.1400	Tb927.7.2570	0.0750669
Tb927.7.1400	Tb927.11.9640	0.0752211
Tb927.7.1400	Tb927.10.5340	0.0749552
Tb927.7.1400	Tb927.9.13460	0.0748089
Tb927.7.1400	Tb927.11.16130	0.0749824
Tb927.7.1400	Tb927.11.4820	0.0748949
Tb927.7.1400	Tb927.4.3150	0.0750091
Tb927.7.1400	Tb927.9.13920	0.0748104
Tb927.7.1400	Tb927.8.6030	0.0748074
Tb927.7.1400	Tb927.10.2290	0.0748089
Tb927.7.1400	Tb927.7.2160	0.0748375
Tb927.7.1400	Tb927.11.10160	0.074775
Tb927.7.1400	Tb11.v5.0537	0.0747854
Tb927.7.1400	Tb927.6.700	0.0749585
Tb927.7.1400	Tb927.10.2730	0.0755563
Tb927.7.1400	Tb927.7.6770	0.075616
Tb927.7.1400	Tb927.10.2800	0.0756833
Tb927.7.1400	Tb927.10.12500	0.0757207
Tb927.7.1400	Tb927.5.4460	0.0761594
Tb927.7.1400	Tb927.11.14120	0.0767594
Tb927.7.1400	Tb927.3.1690	0.0773945
Tb927.7.1400	Tb927.11.3980	0.077417
Tb927.7.1400	Tb927.10.14740	0.0775512
Tb927.7.1400	Tb927.11.3730	0.0776411
Tb927.7.1400	Tb927.7.4180	0.0778579
Tb927.7.1400	Tb927.7.5340	0.0782689
Tb927.7.1400	Tb927.11.11770	0.0783579
Tb927.7.1400	Tb927.8.4430	0.0784856
Tb927.7.1400	Tb927.3.3780	0.0787172
Tb927.7.1400	Tb927.10.14810	0.0788293
Tb927.7.1400	Tb927.10.4080	0.0788517
Tb927.7.1400	Tb927.10.12260	0.0789713
Tb927.7.1400	Tb927.11.11460	0.0792179
Tb927.7.1400	Tb927.1.3070	0.0818906
Tb927.7.1400	Tb11.v5.0701	0.0819529
Tb927.7.1400	Tb927.8.1210	0.0822955
Tb927.7.1400	Tb927.9.14160	0.0825109
Tb927.7.1400	Tb927.9.6510	0.0829929
Tb927.7.1400	Tb927.11.7920	0.0832666
Tb927.7.1400	Tb927.9.7190	0.0837613
Tb927.7.1400	Tb927.11.7100	0.0839406
Tb927.7.1400	Tb927.9.9670	0.0841723
Tb927.7.1400	Tb927.4.110	0.0854255
Tb927.7.1400	Tb927.9.3340	0.0860799
Tb927.7.1400	Tb11.v5.0605	0.0864141
Tb927.7.1400	Tb927.11.5220	0.0865635
Tb927.7.1400	Tb927.2.5240	0.0868805
Tb927.7.1400	Tb927.10.2350	0.0877353
Tb927.7.1400	Tb927.5.1460	0.0880496
Tb927.7.1400	Tb927.6.2790	0.0882972
Tb927.7.1400	Tb927.9.4500	0.088317
Tb927.7.1400	Tb927.10.4280	0.0884425
Tb927.7.1400	Tb927.10.4890	0.0885745
Tb927.7.1400	Tb927.11.3380	0.0886484
Tb927.7.1400	Tb927.7.5480	0.0907099
Tb927.7.1400	Tb927.10.12710	0.0908256
Tb927.7.1400	Tb927.10.3990	0.0911803
Tb927.7.1400	Tb927.6.4990	0.0912159
Tb927.7.1400	Tb927.10.15530	0.0914235
Tb927.7.1400	Tb927.10.7850	0.0918392
Tb927.7.1400	Tb927.10.14950	0.0919828
Tb927.7.1400	Tb927.9.2100	0.0921961
Tb927.7.1400	Tb11.1790	0.0923698
Tb927.7.1400	Tb927.2.4370	0.092423
Tb927.7.1400	Tb927.1.2750	0.0927465
Tb927.7.1400	Tb927.2.4980	0.0934073
Tb927.7.1400	Tb927.9.1350	0.0935687
Tb927.7.1400	Tb927.2.5180	0.0940149
Tb927.7.1400	Tb927.1.220	0.0946568
Tb927.7.1400	Tb927.5.1820	0.0949671
Tb927.7.1400	Tb927.10.3030	0.0954261
Tb927.7.1400	Tb927.3.800	0.0955525
Tb927.7.1400	Tb927.7.3940	0.0962481
Tb927.7.1400	Tb927.10.4120	0.0965413
Tb927.7.1400	Tb927.5.4310	0.097714
Tb927.7.1400	Tb927.11.2500	0.0979394
Tb927.7.1400	Tb927.4.2110	0.0989084
Tb927.7.1400	Tb927.11.6850	0.0989222
Tb927.7.1400	Tb927.8.990	0.0990638
Tb927.7.1400	Tb11.02.5070b	0.0996743
Tb927.7.1400	Tb927.4.410	0.0998074
Tb927.7.1400	Tb927.11.13980	0.0999609
Tb927.7.1400	Tb927.11.13610	0.100884
Tb927.7.1400	Tb927.9.14370	0.100954
Tb927.7.1400	Tb927.11.6360	0.102022
Tb927.7.1400	Tb927.10.2910	0.102832
Tb927.7.1400	Tb927.1.4050	0.104323
Tb927.7.1400	Tb927.11.2110	0.104797
Tb927.7.1400	Tb927.11.9670	0.105399
Tb927.7.1400	Tb927.11.13660	0.105613
Tb927.7.1400	Tb927.11.16380	0.105616
Tb927.7.1400	Tb927.11.2120	0.105829
Tb927.7.1400	Tb927.11.2640	0.10608
Tb927.7.1400	Tb927.7.1670	0.107261
Tb927.7.1400	Tb927.6.4070	0.107787
Tb927.7.1400	Tb11.v5.0871	0.108243
Tb927.7.1400	Tb927.9.9780	0.110217
Tb927.7.1400	Tb927.6.1700	0.11139
Tb927.7.1400	Tb927.7.3700	0.111823
Tb927.7.1400	Tb927.10.15370	0.112933
Tb927.7.1400	Tb927.4.3110	0.11331
Tb927.7.1400	Tb927.10.6610	0.113729
Tb927.7.1400	Tb927.11.10950	0.114099
Tb927.7.1400	Tb927.10.5920	0.115775
Tb927.7.1400	Tb927.11.1720	0.121556
Tb927.7.1400	Tb927.8.4390	0.127835
Tb927.7.1400	Tb927.6.4800	0.130297
Tb927.7.1400	Tb927.3.3270	0.136675
Tb927.7.1400	Tb927.11.5600	0.237168
Tb927.7.1400	Tb927.11.7780	0.271497
Tb927.7.1400	Tb927.11.15070	0.459123
Tb927.7.1400	Tb927.9.8290	0.791614
Tb927.5.830	Tb927.7.5700	1.22067
Tb927.5.830	Tb927.6.3680	0.215179
Tb927.5.830	Tb927.10.2290	0.170805
Tb927.5.830	Tb927.7.2070	0.147911
Tb927.5.830	Tb927.11.11330	0.103872
Tb927.5.830	Tb927.2.5160	0.0882267
Tb927.5.830	Tb927.10.15180	0.0872369
Tb927.5.830	Tb927.9.5730	0.0867761
Tb927.5.830	Tb927.7.710	0.0805749
Tb927.5.830	Tb927.6.1900	0.0771081
Tb927.5.830	Tb927.5.2930	0.072144
Tb927.5.830	Tb927.6.2420	0.0682025
Tb927.5.830	Tb927.7.2160	0.0672048
Tb927.5.830	Tb927.10.770	0.0661302
Tb927.5.830	Tb927.10.6820	0.0647292
Tb927.5.830	Tb927.9.4210	0.0643132
Tb927.5.830	Tb927.10.8290	0.0641062
Tb927.5.830	Tb927.11.4130	0.0638263
Tb927.5.830	Tb927.3.5520	0.0637089
Tb927.5.830	Tb927.6.4440	0.063577
Tb927.5.830	Tb927.10.9440	0.0634016
Tb927.5.830	Tb927.10.7570	0.0627914
Tb927.5.830	Tb927.10.4570	0.0626037
Tb927.5.830	Tb927.1.2210	0.0625893
Tb927.5.830	Tb927.11.6440	0.0625317
Tb927.5.830	Tb927.6.3800	0.0624741
Tb927.5.830	Tb927.8.3150	0.0621584
Tb927.5.830	Tb927.11.880	0.0618728
Tb927.5.830	Tb927.2.4710	0.0617732
Tb927.5.830	Tb927.10.6510	0.0615035
Tb927.5.830	Tb927.10.12700	0.0614752
Tb927.5.830	Tb927.9.13580	0.0612915
Tb927.5.830	Tb927.9.12510	0.0612915
Tb927.5.830	Tb927.4.470	0.0612491
Tb927.5.830	Tb927.11.7600	0.0611223
Tb927.5.830	Tb927.9.13920	0.0610099
Tb927.5.830	Tb927.6.1470	0.0604088
Tb927.5.830	Tb927.11.10140	0.0599791
Tb927.5.830	Tb927.11.16760	0.0598549
Tb927.5.830	Tb927.10.15530	0.0586273
Tb927.5.830	Tb927.8.6750	0.0569902
Tb927.5.830	Tb927.9.5150	0.0566892
Tb927.5.830	Tb927.5.800	0.0613338
Tb927.5.830	Tb927.6.4300	0.0605899
Tb927.5.830	Tb927.11.2300	0.0546387
Tb927.5.830	Tb927.10.14840	0.0598963
Tb927.5.830	Tb927.10.10970	0.0634746
Tb927.5.830	Tb927.7.6180	0.0605899
Tb927.5.830	Tb927.8.6440	0.0645654
Tb927.5.830	Tb927.10.8190	0.0597173
Tb927.5.830	Tb927.10.2020	0.0587489
Tb927.5.830	Tb927.3.1790	0.0623161
Tb927.5.830	Tb927.10.5810	0.0684857
Tb927.5.830	Tb927.11.10560	0.0616879
Tb927.5.830	Tb927.9.11050	0.0618871
Tb927.5.830	Tb927.11.9130	0.0595937
Tb927.5.830	Tb927.10.6810	0.0620155
Tb927.5.830	Tb927.8.760	0.0611787
Tb927.5.830	Tb927.11.14090	0.058023
Tb927.5.830	Tb927.3.3970	0.0659174
Tb927.5.830	Tb927.9.4680	0.0625605
Tb927.5.830	Tb927.11.16130	0.0591017
Tb927.5.830	Tb927.10.6070	0.0618443
Tb927.5.830	Tb927.10.1630	0.0561694
Tb927.5.830	Tb927.10.6060	0.0594429
Tb927.5.830	Tb927.11.3240	0.0685804
Tb927.5.830	Tb927.11.510	0.0826038
Tb927.5.830	Tb927.7.880	0.0590065
Tb927.5.830	Tb927.10.5620	0.0601035
Tb927.5.830	Tb927.8.3750	0.0572532
Tb927.5.830	Tb927.8.1510	0.0628348
Tb927.5.830	Tb927.1.2390	0.0603115
Tb927.5.830	Tb927.5.1060	0.0595937
Tb927.5.830	Tb927.7.280	0.0602837
Tb927.5.830	Tb927.2.4210	0.0598412
Tb927.5.830	Tb927.6.3870	0.0602421
Tb927.5.830	Tb927.7.990	0.0608275
Tb927.5.830	Tb927.9.12630	0.0637382
Tb927.5.830	Tb927.9.10250	0.0586813
Tb927.5.830	Tb927.9.12730	0.070372
Tb927.5.830	Tb927.10.7500	0.0548782
Tb927.5.830	Tb927.9.8740	0.0648784
Tb927.5.830	Tb927.3.1380	0.0597448
Tb927.5.830	Tb927.11.7510	0.0584386
Tb927.5.830	Tb927.1.2100	0.0641505
Tb927.5.830	Tb927.2.1210	0.0662522
Tb927.5.830	Tb927.11.550	0.059731
Tb927.5.830	Tb927.11.7900	0.0589251
Tb927.5.830	Tb927.6.4540	0.0602282
Tb927.5.830	Tb927.8.900	0.0622014
Tb927.5.830	Tb927.11.16730	0.0585194
Tb927.5.830	Tb927.8.750	0.0583311
Tb927.5.830	Tb927.10.2110	0.0590745
Tb927.5.830	Tb927.11.9980	0.0600759
Tb927.5.830	Tb927.8.4450	0.0650729
Tb927.5.830	Tb927.10.13800	0.0590881
Tb927.5.830	Tb927.8.2550	0.0650879
Tb927.5.830	Tb927.8.6030	0.0592925
Tb927.5.830	Tb927.8.2740	0.0634454
Tb927.5.830	Tb927.11.11520	0.0609116
Tb927.5.830	Tb927.8.1110	0.063387
Tb927.5.830	Tb927.10.2530	0.0587489
Tb927.5.830	Tb927.11.1450	0.0572664
Tb927.5.830	Tb927.11.6280	0.0608695
Tb927.5.830	Tb927.3.3320	0.0592516
Tb927.5.830	Tb927.10.14550	0.0588302
Tb927.5.830	Tb927.10.10280	0.0597448
Tb927.5.830	Tb927.4.3060	0.0596486
Tb927.5.830	Tb927.8.2000	0.0583445
Tb927.5.830	Tb927.11.11590	0.060256
Tb927.5.830	Tb927.11.9590	0.0595799
Tb927.5.830	Tb927.6.4920	0.072778
Tb927.5.830	Tb927.11.9220	0.0634016
Tb927.5.830	Tb927.11.9700	0.0635331
Tb927.5.830	Tb927.9.10400	0.0679986
Tb927.5.830	Tb927.7.210	0.0602005
Tb927.5.830	Tb927.10.5670	0.0586678
Tb927.5.830	Tb927.9.6070	0.0618159
Tb927.5.830	Tb927.3.1840	0.0781988
Tb927.5.830	Tb927.6.4370	0.0595251
Tb927.5.830	Tb927.9.5840	0.0609397
Tb927.5.830	Tb927.10.10830	0.0603393
Tb927.5.830	Tb927.2.2520	0.0762957
Tb927.5.830	Tb927.10.6370	0.0615319
Tb927.5.830	Tb927.10.12030	0.0626614
Tb927.5.830	Tb927.10.1550	0.0694544
Tb927.5.830	Tb927.8.730	0.0625317
Tb927.5.830	Tb927.9.11600	0.0590201
Tb927.5.830	Tb927.3.2230	0.0586408
Tb927.5.830	Tb927.9.3170	0.0598549
Tb927.5.830	Tb927.10.2890	0.0564937
Tb927.5.830	Tb927.11.2060	0.0585599
Tb927.5.830	Tb927.10.170	0.0580363
Tb927.5.830	Tb927.9.12240	0.0591017
Tb927.5.830	Tb927.10.510	0.0591834
Tb927.5.830	Tb927.11.6200	0.0599377
Tb927.5.830	Tb927.10.3210	0.0581567
Tb927.5.830	Tb927.11.4300	0.0600482
Tb927.5.830	Tb927.7.3080	0.0660846
Tb927.5.830	Tb927.11.14130	0.0579429
Tb927.5.830	Tb927.3.4990	0.0579829
Tb927.5.830	Tb927.11.11370	0.0643576
Tb927.5.830	Tb927.7.6090	0.0586273
Tb927.5.830	Tb927.9.10770	0.0593608
Tb927.5.830	Tb927.11.14140	0.0567937
Tb927.5.830	Tb927.3.5370	0.057783
Tb927.5.830	Tb927.11.9710	0.0588844
Tb927.5.830	Tb927.11.4910	0.0633286
Tb927.5.830	Tb927.7.1730	0.0602143
Tb927.5.830	Tb927.7.2700	0.0574116
Tb927.5.830	Tb927.9.8420	0.0586813
Tb927.5.830	Tb927.5.1110	0.0585868
Tb927.5.830	Tb927.5.2570	0.0569771
Tb927.5.830	Tb927.11.15900	0.0591017
Tb927.5.830	Tb927.10.5140	0.0590473
Tb927.5.830	Tb927.11.740	0.0563508
Tb927.5.830	Tb927.10.15410	0.0579829
Tb927.5.830	Tb927.10.2560	0.058264
Tb927.5.830	Tb927.4.750	0.0576899
Tb927.5.830	Tb927.10.560	0.0611364
Tb927.5.830	Tb927.11.6140	0.0579029
Tb927.5.830	Tb927.11.6300	0.0587895
Tb927.5.830	Tb927.9.15150	0.0588844
Tb927.5.830	Tb927.7.2340	0.0594019
Tb927.5.830	Tb927.3.1680	0.0572928
Tb927.5.830	Tb927.9.6290	0.0607295
Tb927.5.830	Tb927.10.11970	0.0576501
Tb927.5.830	Tb927.10.2770	0.0592652
Tb927.5.830	Tb927.9.5900	0.0568591
Tb927.5.830	Tb927.6.5130	0.0589929
Tb927.5.830	Tb927.10.10010	0.0574116
Tb927.5.830	Tb927.10.5340	0.0589794
Tb927.5.830	Tb927.11.11680	0.0567022
Tb927.5.830	Tb927.9.5690	0.0621012
Tb927.5.830	Tb927.11.2690	0.0570296
Tb927.5.830	Tb927.9.1850	0.0570296
Tb927.5.830	Tb927.9.3990	0.0590065
Tb927.5.830	Tb927.5.2080	0.0566109
Tb927.5.830	Tb927.4.2180	0.0577165
Tb927.5.830	Tb11.02.5105b	0.0580898
Tb927.5.830	Tb927.10.14750	0.057372
Tb927.5.830	Tb927.6.2210	0.0553478
Tb927.5.830	Tb927.5.4420	0.0561565
Tb927.5.830	Tb927.11.16380	0.0695665
Tb927.5.830	Tb927.8.3530	0.0583848
Tb927.5.830	Tb927.7.240	0.0576766
Tb927.5.830	Tb927.10.11390	0.0568329
Tb927.5.830	Tb927.10.15220	0.057372
Tb927.5.830	Tb927.9.8450	0.0570558
Tb927.5.830	Tb927.10.1090	0.0581835
Tb927.5.830	Tb927.10.270	0.0567545
Tb927.5.830	Tb927.4.1800	0.0568722
Tb927.5.830	Tb927.11.3600	0.0572664
Tb927.5.830	Tb927.10.2240	0.0566761
Tb927.5.830	Tb927.7.4810	0.0568984
Tb927.5.830	Tb927.11.9750	0.0567545
Tb927.5.830	Tb927.10.190	0.057161
Tb927.5.830	Tb927.11.14000	0.0571347
Tb927.5.830	Tb927.8.6760	0.0566109
Tb927.5.830	Tb927.7.4070	0.0559758
Tb927.5.830	Tb927.11.10510	0.0593472
Tb927.5.830	Tb927.9.9210	0.0578496
Tb927.5.830	Tb927.9.5320	0.0551823
Tb927.5.830	Tb927.3.4890	0.0616169
Tb927.5.830	Tb927.9.11410	0.0573192
Tb927.5.830	Tb927.7.4500	0.0591153
Tb927.5.830	Tb927.7.2570	0.0558599
Tb927.5.830	Tb927.10.12240	0.0584252
Tb927.5.830	Tb927.10.5840	0.0557699
Tb927.5.830	Tb927.9.8130	0.0573852
Tb927.5.830	Tb927.11.11620	0.0580096
Tb927.5.830	Tb927.10.8430	0.0575705
Tb927.5.830	Tb927.3.5050	0.0556929
Tb927.5.830	Tb927.7.7460	0.0552332
Tb927.5.830	Tb927.7.1340	0.0565067
Tb927.5.830	Tb927.6.4980	0.0557186
Tb927.5.830	Tb927.6.720	0.0554115
Tb927.5.830	Tb927.10.3940	0.0555392
Tb927.5.830	Tb927.11.11770	0.0564417
Tb927.5.830	Tb927.11.10910	0.0563119
Tb927.5.830	Tb927.11.13190	0.0551061
Tb927.5.830	Tb927.10.4740	0.0548656
Tb927.5.830	Tb927.5.940	0.0560273
Tb927.5.830	Tb927.10.3710	0.0544628
Tb927.5.830	Tb927.2.830	0.0544628
Tb927.5.830	Tb927.10.9810	0.054689
Tb927.5.830	Tb927.11.2260	0.0544001
Tb927.5.830	Tb927.2.1120	0.0546387
Tb927.5.830	Tb927.8.1340	0.0543876
Tb927.5.830	Tb927.11.6590	0.0546009
Tb927.5.830	Tb927.8.2470	0.0544628
Tb927.5.830	Tb927.10.14710	0.0543626
Tb927.5.830	Tb927.10.10590	0.0542375
Tb927.5.830	Tb927.9.15210	0.0607995
Tb927.5.830	Tb927.9.11270	0.0649681
Tb927.5.830	Tb927.5.3090	0.0544001
Tb927.5.830	Tb927.8.5120	0.061546
Tb927.5.830	Tb927.8.4150	0.0834257
Tb927.5.830	Tb927.9.11940	0.0617447
Tb927.5.830	Tb927.8.4810	0.0683754
Tb927.5.830	Tb927.9.9840	0.0648187
Tb927.5.830	Tb927.11.8200	0.0627336
Tb927.5.830	Tb927.11.9970	0.0628782
Tb927.5.830	Tb927.7.4770	0.055847
Tb927.5.830	Tb927.11.16740	0.0652379
Tb927.5.830	Tb927.9.7670	0.0814704
Tb927.5.830	Tb927.11.13050	0.0615602
Tb927.5.830	Tb927.8.1220	0.0544127
Tb927.5.830	Tb927.10.13600	0.0600206
Tb927.5.830	Tb927.8.5330	0.0725939
Tb927.5.830	Tb927.8.5760	0.064998
Tb927.5.830	Tb927.9.6470	0.108793
Tb927.5.830	Tb927.2.480	0.0609256
Tb927.5.830	Tb927.7.2190	0.0679047
Tb927.5.830	Tb927.11.3530	0.0677798
Tb927.5.830	Tb927.8.2990	0.0552459
Tb927.5.830	Tb927.9.9060	0.0660237
Tb927.5.830	Tb11.1790	0.0579696
Tb927.5.830	Tb927.10.4450	0.0554626
Tb927.5.830	Tb927.9.11280	0.0630812
Tb927.5.830	Tb927.2.820	0.0720941
Tb927.5.830	Tb927.9.6510	0.0636063
Tb927.5.830	Tb927.6.1090	0.0748342
Tb927.5.830	Tb927.8.6060	0.0659629
Tb927.5.830	Tb927.11.5650	0.0651929
Tb927.5.830	Tb927.11.760	0.0593062
Tb927.5.830	Tb927.2.2440	0.057597
Tb927.5.830	Tb927.11.3970	0.0558213
Tb927.5.830	Tb927.9.7520	0.0590881
Tb927.5.830	Tb927.9.10570	0.0586543
Tb927.5.830	Tb927.10.9260	0.05665
Tb927.5.830	Tb927.9.9660	0.108743
Tb927.5.830	Tb927.10.1510	0.0620012
Tb927.5.830	Tb927.9.6270	0.0770371
Tb927.5.830	Tb927.3.1590	0.0627769
Tb927.5.830	Tb927.10.14150	0.0563508
Tb927.5.830	Tb927.11.2650	0.0550554
Tb927.5.830	Tb927.10.7120	0.103825
Tb927.5.830	Tb927.8.1960	0.054513
Tb927.5.830	Tb927.7.540	0.194312
Tb927.5.830	Tb927.9.13280	0.0550935
Tb927.5.830	Tb927.10.3260	0.0766655
Tb927.5.830	Tb11.1420	0.0719449
Tb927.5.830	Tb927.5.2780	0.0596074
Tb927.5.830	Tb927.11.14730	0.057161
Tb927.5.830	Tb927.10.920	0.054752
Tb927.5.830	Tb927.6.4000	0.0985825
Tb927.5.830	Tb927.9.13990	0.0671893
Tb927.5.830	Tb927.10.13510	0.0632266
Tb927.5.830	Tb927.9.11880	0.0550301
Tb927.5.830	Tb927.9.11830	0.0672512
Tb927.5.830	Tb927.10.8730	0.0600344
Tb927.5.830	Tb927.7.7330	0.0602698
Tb927.5.830	Tb927.4.4210	0.0615602
Tb927.5.830	Tb927.10.11600	0.0628348
Tb927.5.830	Tb927.6.5080	0.0688811
Tb927.5.830	Tb927.11.11460	0.0843335
Tb927.5.830	Tb927.8.6580	0.0684069
Tb927.5.830	Tb927.10.8020	0.0565067
Tb927.5.830	Tb927.8.7380	0.064506
Tb927.5.830	Tb927.4.3160	0.0590337
Tb927.5.830	Tb927.11.15850	0.0616027
Tb927.5.830	Tb927.5.520	0.0613479
Tb927.5.830	Tb927.9.7540	0.072144
Tb927.5.830	Tb927.3.3740	0.0743019
Tb927.5.830	Tb927.9.13490	0.392193
Tb927.5.830	Tb927.7.800	0.0625461
Tb927.5.830	Tb927.10.10390	0.0545884
Tb927.5.830	Tb927.10.4640	0.0626758
Tb927.5.830	Tb927.5.1090	0.0583983
Tb927.5.830	Tb927.9.4080	0.0610239
Tb927.5.830	Tb927.11.3490	0.0581701
Tb927.5.830	Tb927.3.3580	0.0582103
Tb927.5.830	Tb927.9.2730	0.0777141
Tb927.5.830	Tb927.7.2170	0.0615602
Tb927.5.830	Tb927.10.14000	0.0572796
Tb927.5.830	Tb927.10.9190	0.0605899
Tb927.5.830	Tb927.10.5910	0.105196
Tb927.5.830	Tb927.2.2720	0.057372
Tb927.5.830	Tb927.9.2900	0.0725772

## Sheet: Figure 4A
	Quantification subcomplexes Figure 4A-left						Quantification subcomplexes Figure 4A-right
	day	~535 kDa subcomplex	~770 kDa subcomplex	~920 kDa subcomplex			day	~535 kDa subcomplex	~770 kDa subcomplex	~920 kDa subcomplex
replicate 1	0	1	2.28369	1.42671		replicate 1	0	1	0.882528	0.847129
	1	1.54473	3.62605	3.27585			1	0.946476	2.10553	2.17896
	2	1.58355	3.68949	3.27727			2	0.91503	2.53708	2.58983
	3	1.23084	3.48753	3.13901			3	0.81483	2.31786	2.65933
	4	0.901189	2.32984	3.23699			4	0.580865	2.20824	2.61096
replicate 2	0	1	1.44385	0.901856		replicate 2	0	1	1.63197	1.23337
	1	1.13041	2.7954	2.19152			1	0.967822	2.30266	2.34522
	2	1.2673	3.20316	2.77404			2	0.840845	2.32179	2.28345
	3	1.08842	2.8511	3.12769			3	0.75578	1.95674	2.12254
	4	0.910897	2.52262	2.56885			4	0.634883	2.04465	2.45828
replicate 3	0	1	1.47036	0.882922		replicate 3	0	1	1.29253	0.916283
	1	1.13456	2.19497	1.95122			1	0.996515	1.85572	1.68713
	2	1.09083	2.47353	2.32099			2	0.920586	1.96791	1.76518
	3	0.917198	2.48434	2.89199			3	0.755411	1.72991	1.97762
	4	1.03961	2.83049	3.25352			4	0.673511	1.66096	1.53692

## Sheet: Figure 7D
TAC40 subcomplex structure prediction AlphaFold3 metrics
TAC40 subunits	pTM	ipTM
1	0.79	NA
2	0.41	0.15
3	0.43	0.3
4	0.38	0.27
5	0.49	0.42
6	0.64	0.6
7	0.64	0.61
8	0.58	0.54
9	0.32	0.27

## Sheet: S6 Fig
	Relative migration distance
Size marker kDa	S6 Fig B	S6 Fig C	S6 Fig D	S6 Fig E	S6 Fig F
20	NA	NA	NA	NA	NA
66	1	1	1	1	1
140	NA	NA	NA	0.81875	0.833043
146	0.903043	0.897305	0.886998	NA	NA
232	NA	NA	NA	0.625	0.658261
242	0.742609	0.736483	0.730799	NA	NA
440	NA	NA	NA	0.478333	0.498261
480	0.528696	0.540347	0.527317	NA	NA
669	NA	NA	NA	0.285417	0.341739
720	0.32087	0.345632	0.351309	NA	NA
1048	0.0758261	0.143408	0.149084	NA	NA
